# Supplementary material for: Trauma and Activism: Using a Postcolonial Feminist Lens to Understand the Experiences of Service Providers Who Support Racialized Immigrant Women’s Mental Health and Wellbeing
Source: Int J Environ Res Public Health. 2025 Aug 7;22(8):1229. doi: 10.3390/ijerph22081229 (PMC12386781; doi:10.3390/ijerph22081229)
Supplement: Supplementary file 1 [file ijerph-22-01229-s001.zip]

Archive with 1 entries (1 files):
- ijerph-3701154-supplementary.pdf
